# Supplementary material for: Effects of Particle Size of Curcumin Solid Dispersions on Bioavailability and Anti-Inflammatory Activities
Source: Antioxidants (Basel). 2023 Mar 15;12(3):724. doi: 10.3390/antiox12030724 (PMC10045274; doi:10.3390/antiox12030724)
Supplement: Supplementary file 1 [file antioxidants-12-00724-s001.zip]

Archive with 1 entries (1 files):
- antioxidants-2268034-supplementary.pdf
